# Supplementary material for: Combined Immunofluorescence (IFA) and Fluorescence In Situ Hybridization (FISH) Assays for Diagnosing Babesiosis in Patients from the USA, Europe and Australia
Source: Diagnostics (Basel). 2020 Sep 28;10(10):761. doi: 10.3390/diagnostics10100761 (PMC7650773; doi:10.3390/diagnostics10100761)
Supplement: Supplementary file 1 [file diagnostics-10-00761-s001.zip]

Archive with 1 entries (1 files):
- diagnostics-905430-supplementary.xlsx
