# Supplementary material for: Combined Immunofluorescence (IFA) and Fluorescence In Situ Hybridization (FISH) Assays for Diagnosing Babesiosis in Patients from the USA, Europe and Australia
Source: Diagnostics (Basel). 2020 Sep 28;10(10):761. doi: 10.3390/diagnostics10100761 (PMC7650773; doi:10.3390/diagnostics10100761)
Supplement: Supplementary file 1 [file diagnostics-10-00761-s001.zip › diagnostics-905430-supplementary.xlsx]

## Sheet: Fig S1
	Supplementary Figure S1. Results of FISH and IFA tests on patient samples from the US states and Puerto Rico
B. microti IFA +ve					B. duncani IFA +ve					Overall IFA +ve		FISH +ve & IFA -ve	Total positive samples	Total positive from different locations
State	FISH +ve	FISH -ve	Total		State	FISH +ve	FISH -ve	Total		Bm+Bd
CA	1	4	5		CA	10	13	23		28		2	30	30	West Coast
MA	3	3	6		MA	2	7	9		15		1	16	48	East Coast
CT	1	1	2		CT		2	2		4			4
RI	1	1	2		RI		2	2		4			4
NY	1		1		NY					1			1
FL	2		2		FL	2	5	7		9		1	10
PA	1	2	3		PA		3	3		6			6
NC		1	1		NC					1			1
NJ		1	1		NJ					1			1
ME					ME	2		2		2			2
SC					SC		1	1		1			1
VA					VA		1	1		1			1
MD					MD	1		1		1			1
MN					MN	1		1		1			1	10	Midwest
IN					IN		2	2		2		1	3
CO					CO		1	1		1			1
IL					IL		2	2		2			2
TX		1	1		TX	2		2		3			3
PR					PR	1		1		1			1	1	Caribbean
Total	10	14	24		Total	21	39	60		84		5	89	89

## Sheet: Fig S2
Supplementary Figure S2. Results of FISH and IFA tests on patient samples from Australia, Europe and other countries
Australia (49 samples)	B. microti IFA +ve				B. duncani IFA +ve				Overall IFA +ve Bd & Bm		FISH +ve & IFA -ve	Total +ve samples
State (n of samples)	FISH +ve	FISH -ve	Total		FISH +ve	FISH -ve	Total
NSW (26)	1	1	2		1	4	5		7		1	8
Queensland (5)						1	1		1			1
Victoria (16)	1		1			4	4		5			5
SA (2)						1	1		1			1
Total	2	1	3		1	10	11		14		1	15
Europe (89 samples)	B. microti IFA +ve				B. duncani IFA +ve				Overall IFA +ve Bd & Bm		FISH +ve & IFA -ve	Total +ve samples
Country (n)	FISH +ve	FISH -ve	Total		FISH +ve	FISH -ve	Total
UK (27)	1		1						1		1	2
Spain (34)											6	6
Ukraine (26)		2	2			8	8		10			10
Switzerland (1)
Italy (1)
Total	1	2	3			8	8		11		7	18
Asia (2 samples)	B. microti IFA +ve				B. duncani IFA +ve				Overall IFA +ve Bd & Bm		FISH +ve & IFA -ve	Total +ve samples
Country (n)	FISH +ve	FISH -ve	Total		FISH +ve	FISH -ve	Total
Singapore (1)
India (1)			0			1	1		1			1
Caribbean (1 sample)	B. microti IFA +ve				B. duncani IFA +ve				Overall IFA +ve Bd & Bm		FISH +ve & IFA -ve	Total +ve samples
Country	FISH +ve	FISH -ve	Total		FISH +ve	FISH -ve	Total
Antigua & Barbuda (1)			0		1		1		1			1
